# Supplementary material for: Impact of left ventricular ejection fraction on the effect of beta-blocker therapy on 1-year mortality in acute coronary syndrome patients
Source: Eur Heart J Cardiovasc Pharmacother. 2025 Aug 12;11(7):590–9. doi: 10.1093/ehjcvp/pvaf062 (PMC12582655; doi:10.1093/ehjcvp/pvaf062)
Supplement: pvaf062_Supplementary_Data [file pvaf062_supplementary_data.zip]

Archive with 3 entries (3 files):
- R1_EHJCVPT_BB_Table_S1_21.07.2025.docx
- R1_EHJCVPT_BB_Table_S2_21.07.2025.docx
- R1_EHJCVP_Supplementum_acknowledgement.docx
